# Supplementary material for: The purine metabolite inosine monophosphate accelerates myelopoiesis and acute pancreatitis progression
Source: Commun Biol. 2022 Oct 12;5:1088. doi: 10.1038/s42003-022-04041-0 (PMC9556615; doi:10.1038/s42003-022-04041-0)
Supplement: Supplementary file 4 — Supplementary Data 1 [file 42003_2022_4041_MOESM4_ESM.xlsx]

## Sheet: fig 1a
8w db	#1	#2	#3	#4	#5	#6	#7	#8	#9	#10	mean	SEM	p value
0min	17.1	12.4	8.2	7.5	16.4	27.6	21.1	23.1	23.1	13.5	17	2.12148	0.000885295
15min	20	20.4	17.6	14.4	25	29	24	26.6	26.6	21.6	22.52	1.43549	2.62098e-06
30min	34.4	23.4	20.4	17.4	31	28.6	25.4	35.6	35.6	27	27.88	2.01311	0.000774714
60min	22.4	21.2	18.6	18.6	25.8	32.6	26.4	23.4	23.4	22.6	23.5	1.29897	0.000139395
90min	20	18.8	13.6	16.6	22.2	23	21.4	23.8	23.8	19.6	20.28	1.04358	7.20679e-06
120min	14.4	16.4	10.2	11.4	19	23.6	22	24	24	15	18	1.66426	4.10672e-05
24w db	#1	#2	#3	#4	#5	#6	#7	mean	SEM
0min	35.2	25	26.8	38.8	29.6	26.6	25.4	29.6286	2.02152
15min	45.6	32	36.6	37	37.6	39	39.8	38.2286	1.54884
30min	45.4	34.8	38.2	36.2	36.2	41.2	46.6	39.8	1.77978
60min	38.8	30.6	27	33	36.8	40.2	44.2	35.8	2.24796
90min	34.6	26.4	31.8	31.2	31.6	31.2	40.2	32.4286	1.58531
120min	30.8	24.6	29.8	33.6	30.8	32.2	36.2	31.1429	1.35907

## Sheet: fig 1b, 1c
db 8 weeks on chow	WBC	LY	Mid	Gran	LY%	Mid%	Gran%	HGB	RBC	HCT	MCV	MCH	MCHC	RDW_CV	RDW_SD	PLT	MPV	PCT	PDW
db 3	0.55	0.37	0.04	0.14	67.75	6.62	25.63	37.94	2.88	0.17	58.65	13.19	224.93	15.58	30.16	516.61	10.81	0.51	17.95
db 5	0.88	0.56	0.03	0.29	63.22	3.54	33.24	47.05	3.7	0.22	60.4	12.71	210.44	16.77	33.44	729.78	11.03	0.73	17.95
db 295	1.22	0.7	0.13	0.38	57.78	11.03	31.19	49.81	4.09	0.25	61.38	12.18	198.39	17.05	34.53	596.13	11.48	0.62	17.73
db 298	0.54	0.37	0.03	0.14	68.32	5.7	25.97	41.69	3.43	0.21	59.89	12.16	203.07	16.41	32.43	430.07	11.12	0.43	17.87
db 319	0.77	0.515	0.07	0.185	66.915	9.16	23.925	43.63	3.715	0.225	60.225	11.765	195.36	16.685	33.165	602.87	10.585	0.575	18.315
db 320	1.2	0.835	0.105	0.26	69.735	8.64	21.625	47.435	3.87	0.235	60.66	12.25	201.915	16.94	33.915	726.72	11.55	0.765	17.75
db 322	1.16	0.81	0.085	0.26	69.905	7.435	22.665	47.55	3.895	0.235	60.37	12.195	202.04	16.91	33.69	539.72	10.875	0.53	18.205
db 323	2.1	1.41	0.18	0.515	67.06	8.54	24.4	50.36	3.785	0.23	60.275	13.32	220.99	16.995	33.81	667.915	11.87	0.72	17.59
db 324	1.56	1.03	0.104424	0.429872	65.77	6.69	27.54		3.78	0.23	61.97			17.39	35.55	435.08	13	0.51	16.67
db 325	2.96	2.15	0.160083	0.650708	72.65	5.4	21.95	50.29	3.94	0.25	62.5	12.78	204.41	18.54	38.24	529.2	12.34	0.59	17.27
db 326	2.21	1.43	0.149908	0.631961	64.69	6.77	28.54	48.34	3.78	0.24	63.39	12.78	201.61	18.43	38.54	511.04	11.06	0.51	17.9
db 330	1.13	0.75	0.0427662	0.340879	66.26	3.76	29.97	42.03	3.36	0.21	61.41	12.53	203.95	17.95	36.38	433.75	13.17	0.52	16.7
db 327	2.06	1.57	0.16024	0.331588	76.09	7.79	16.12	42.64	3.52	0.22	62.77	12.13	193.25	18.16	37.63	496.79	11.13	0.5	17.88
db 328	0.7	0.56	0.0322828	0.107726	80.05	4.6	15.35	39.96	3.19	0.2	61.55	12.52	203.42	17.51	35.57	286.88	12.71	0.35	16.96
db 329	1.17	0.85	0.0529339	0.273003	72.24	4.51	23.26	48.57	3.76	0.23	62.01	12.93	208.51	18.31	37.48	496.56	12.74	0.58	16.96
db 331	0.86	0.25	0.102662	0.505237	29.24	11.95	58.81	48.74	3.45	0.22	62.34	14.11	226.31	19.06	39.21	485.09	12.62	0.56	17.2
db 332	0.81	0.61	0.031212	0.164896	75.81	3.85	20.34	41.06	3.12	0.19	59.78	13.17	220.31	16.42	32.4	424.28	10.53	0.41	18.37
db 333	0.56	0.42	0.0202602	0.113992	75.89	3.64	20.48	49.81	3.86	0.24	60.89	12.89	211.74	17.26	34.67	594.46	12.03	0.65	17.46
db 480	2.17	1.31	0.185	0.635	60.15	8.5	31.4	45	2.87	0.17	59	15.7	268	15.9	30.75	480.5	5.55	0.245	16.65
db 481	3.37	2.1	0.265	1.01	62.25	7.85	29.9	46.5	2.745	0.16	58	16.9	290	15.9	30.6	713	6.2	0.405	17.1
db 482	1.33	0.57	0.155	0.605	42.55	11.9	45.6	46.5	2.705	0.16	59	17.3	294	15.7	30.4	484.5	5.45	0.24	16.75
db 483	2.14	1.4	0.175	0.565	65.45	8.15	26.4	55	2.85	0.165	57	19.3	338.5	16.3	30.7	813	10.85	0.805	18.05
db 484	1.33	0.81	0.08	0.44	45.15	6.9	47.95	51.5	2.545	0.145	57.5	20.4	355	15.95	30.3	666.5	6.15	0.38	17
db 485	2.71	1.72	0.21	0.79	63.4	7.65	29	50	2.44	0.14	57.5	20.55	358.5	15.75	29.9	637	6.4	0.37	17.15
db 486	1.7	0.76	0.2	0.76	42.2	11.25	46.55	47.5	2.685	0.16	58	17.75	306.5	15.95	30.5	591	6.15	0.33	17.2
db 487	1.345	0.89	0.08	0.375	66	6	28	47	2.71	0.155	57.5	17.2	299	15.85	30.05	658.5	8.15	0.525	17.3
db 488	2.43	1.49	0.19	0.75	61.4	7.8	30.8	52.5	2.505	0.145	56.5	20.95	369	15.95	29.85	817	10.55	0.785	18.05
db 489	0.66	0.345	0.07	0.24	52.4	10.55	37.05	46	2.58	0.15	58	17.85	307	15.65	30.05	618	6.15	0.345	16.95
mean	1.48661	0.949464	0.112028	0.424638	63.2259	7.36339	29.4162	46.8298	3.27714	0.198393	59.945	14.7967	248.746	16.8311	33.3539	570.784	10.0804	0.5175	17.4618
db 24 weeks on chow	WBC	LY	Mid	Gran	LY%	Mid%	Gran%	HGB	RBC	HCT	MCV	MCH	MCHC	RDW_CV	RDW_SD	PLT	MPV	PCT	PDW
db 127	1.15	0.72	0.1	0.33	62.85	8.7	28.45	52	3.98	0.245	61	13.15	216	17.1	34.4	591	11.1	0.6	17.95
db 130	2.47	1.76	0.18	0.53	67.35	8.95	23.675	45.75	3.5825	0.215	59.75	12.825	214.5	16.75	33.05	393.25	13.5	0.4925	16.625
db 139	2.05	1.135	0.17	0.745	55.4	8.25	36.3	45.5	3.745	0.23	61	12.15	198	16.6	33.6	397	5.7	0.205	16.85
db 140	2.355	0.585	0.21	1.56	25.1	8.85	66.05	50	3.785	0.23	61	13.2	217.5	16.6	33.3	605	10.4	0.575	18.35
db 154	1.585	0.785	0.16	0.64	48.7	10.1	41.2	56.5	4.1	0.255	62	13.8	222.5	17.25	35.35	558.5	12.2	0.615	17.3
db 157	2.09	1.465	0.115	0.51	70.35	5.4	24.25	52	3.91	0.24	61	13.3	218	16.95	34.2	559.5	10.8	0.55	18.1
db 159	5.075	1.365	0.41	3.3	26.8	8	65.25	50	3.545	0.21	60	14.05	235	16.95	33.5	857.5	11	0.86	17.85
db 310	1.6756	0.605478	0.197386	0.872736	36.135	11.78	52.085	43.74	3.58	0.215	60.07	12.225	203.48	16.3	32.305	377.615	11.89	0.41	17.4
db 311	2.1948	1.07907	0.262718	0.850485	49.165	11.97	38.75	40.5	3.435	0.205	60.265	11.79	195.64	15.875	31.58	502.02	6.125	0.28	17.255
db 312	3.3335	2.12927	0.316516	0.887711	63.875	9.495	26.63	44.195	3.71	0.225	60.93	11.91	195.48	16.77	33.72	572.745	10.71	0.555	17.935
db 313	3.0621	2.10519	0.219706	0.737201	68.75	7.175	24.075	47.56	3.985	0.245	61.455	11.93	194.165	16.88	34.23	355.225	6.21	0.2	17.21
mean	2.45827	1.24855	0.212848	0.996648	52.225	8.97	38.7923	47.9768	3.75977	0.228636	60.77	12.7573	210.024	16.7295	33.5668	524.487	9.96682	0.485682	17.5295

## Sheet: fig 1d, 1e
fig 1d
8W db/db BMC+Cae	0h	12h	24h		24W db/db BMC+Cae	0h	12h	24h
	317.085	802.702	363.278			319.454	918.777	467.508
	417.762	697.288	339.589			270.892	687.812	500.672
	241.281	446.188	460.401			362.093	683.075	511.332
	445.004	450.926	476.983			430.79	935.359	513.701
	373.938	553.971	458.032			407.102	934.175	505.41
	376.306	571.738	478.168			344.327	567	531.467
	254.31	576.476	472.246			306.425	788.489	514.885
	338.405	578.845	481.721			340.773	716.239	516.07
	357.355	575.291	429.606			344.327	949.572	540.943
	364.462	449.741	503.041			418.946	824.022	494.75
mean	348.591	570.317	446.306		mean	354.513	800.452	509.674
SD	64.3946	112.906	53.7478		SD	51.3412	133.78	20.1098
SEM	20.3634	35.704	16.9966		SEM	16.2355	42.3051	6.35928
					P	0.822679	0.000591885	0.00260353
fig 1e					24W db/db BMC+Cae	0h	12h	24h
8W db/db BMC+Cae	0h	12h	24h			25.6973	404.147	157.749
	37.5008	252.177	127.871			39.3451	207.545	135.249
	64.0587	164.389	101.682			39.714	185.782	176.192
	38.6074	257.71	94.3052			54.8372	268.776	144.47
	41.5583	174.717	124.183			45.6158	213.447	163.651
	52.2552	45.2469	99.8381			48.9355	321.523	127.503
	57.0504	239.636	102.789			41.5583	198.692	120.494
	58.8947	239.267	98.3627			43.7715	244.062	171.397
	34.1811	172.872	100.207			39.3451	272.464	132.667
	55.9438	214.185	149.634			46.3535	246.644	188.733
	62.2144	117.543	90.6166		mean	42.5173	256.308	151.81
mean	50.2265	187.774	108.949		SD	7.67882	66.0619	23.0533
SD	11.1708	67.7112	18.7326		SEM	2.42826	20.8906	7.29009
SEM	3.53252	21.4122	5.92375			0.0889022	0.0342477	0.000241134

## Sheet: fig 1f-1j
fig 1f								fig 1g
H&E analysis		summary						MPO analysis
8w BMC	inflammation	necrosis	vacuolization	edema	total
	1.75	1.2	1	0.9	4.85			8w BMC	#MPO+ cells		24w BMC	#MPO+ cells
	1.4	1.6	1.15	1.2	5.35			A0	399		C0	991
	1.5625	2.5625	0.8125	0.875	5.8125			A1	198		C1	322
	2.83333	2.44444	1.5	1.44444	8.22222			A3	142		C2	496
	1.64286	0.714286	0.5	0.571429	3.42857			A4	393		C3	852
	1.35	1.35	1.1	0.75	4.55			B0	203		C4	838
	2.21429	1.92857	1.28571	1.07143	6.5			B1	412		D0	504
	2.1	0.8	1	0.7	4.6			B2	450		D1	1033
	3.6	2.5	1.55	1.35	9			B3	302		D2	666
	1.375	1.9375	0.75	0.6875	4.75			B4	395		D3	892
mean	1.9828	1.70373	1.06482	0.95498	5.70633			mean	321.556		D4	424
SD	0.734997	0.684004	0.328679	0.298946	1.74303			SD	113.533		mean	701.8
SEM	0.232426	0.216301	0.103938	0.0945351	0.551193			SEM	37.8444		SD	252.718
											SEM	79.9165
24w BMC	inflammation	necrosis	vacuolization	edema	total
	2.71429	1.07143	0.857143	1.21429	5.85714
	2.08333	1.5	1.16667	1.25	6
	4.21429	2.71429	1.35714	2.14286	10.4286
	3.8	2.9	1.75	1.9	10.35
	1.95	2.15	1.6	1.45	7.15
	3.83333	2.91667	2	2	10.75
	5.55	4.25	2	2.45	14.25
	4.5625	3.6875	1.9375	2.0625	12.25
	2.9375	2.125	1.4375	1.4375	7.9375
	5.125	4.6875	2	2.125	13.9375
	3.67702	2.80024	1.6106	1.80321	9.89107
	1.23438	1.15662	0.400039	0.42998	3.07171
	0.390344	0.365754	0.126504	0.135972	0.97136

## Sheet: fig 2a
BM LSK								BLOOD LSK
db 8 weeks on chow	BMC	Lin-	LSK	lin-%	LSK%			db 8 weeks on chow	WBC	Lin-	LSK	lin-%	LSK%
db 295	46939	1266	44	2.69712	0.0937387			db 2	41172	1098	44	2.66686	0.106869
db 297	74005	4618	63	6.24012	0.0851294			db 4	32758	1064	44	3.24806	0.134318
db 298	58193	4700	38	8.07657	0.0653			db 5	37075	970	26	2.61632	0.0701281
db 325	104777	2989	110	2.85273	0.104985			db 295	16437	515	14	3.13318	0.0851737
db 328	96247	2980	92	3.0962	0.0955874			db 325	30791	1373	13	4.4591	0.0422201
db 329	157505	2975	167	1.88883	0.106028			db 328	18327	1051	18	5.73471	0.0982157
db 330	145351	2985	100	2.05365	0.068799			db 329	19391	1022	6	5.27049	0.0309422
db 332	118904	2989	120	2.51379	0.100922			db 330	29283	1000	9	3.41495	0.0307346
db 8w 1	80642	2235	53	2.77151	0.0657226			db 332	12486	1000	5	8.00897	0.0400449
db 8w 2	80821	2528	99	3.1279	0.122493			mean					0.0709607
db 8w 3	80471	2596	96	3.22601	0.119298
db 8w 4	82724	2544	107	3.07529	0.129346
db 8w 5	72748	2335	34	3.20971	0.0467367
db 8w 6	77725	2336	97	3.00547	0.124799
db 8w 7	80119	3210	91	4.00654	0.113581
db 8w 12	75352	2178	99	2.89043	0.131383
db 8w 13	80077	1916	88	2.3927	0.109894
db 8w 14	37293	1067	33	2.86113	0.0884885
db 8w 15	39217	834	20	2.12663	0.0509983
db 8w 16	38879	798	28	2.05252	0.0720183
mean					0.0947624
					0.00583121
db 24 weeks on chow	BMC	Lin-	LSK	lin-%	LSK%			db 24 weeks on chow	WBC	Lin-	LSK	lin-%	LSK%
127	79864	2359	89	4.2347	0.111439			db 130	11554	388	8	3.35814	0.0692401
130	76302	2979	86	5.64861	0.11271			db 127	14199	347	7	2.44383	0.0492992
140	77175	3226	87	5.76871	0.112731			db 140	7198	258	10	3.58433	0.138927
159	87809	1213	72	2.07382	0.0819962			db 139	30096	687	24	2.2827	0.0797448
157	81682	1521	71	2.806	0.0869225			db 157	11211	363	6	3.23789	0.0535189
154	82289	1774	78	3.18998	0.0947879			db 154	14086	476	10	3.37924	0.0709925
310	199536	5408	188	2.71029	0.0942186			mean					0.0769538
311	199455	5491	205	2.753	0.10278
312	199539	5286	164	2.64911	0.0821894
313	199547	4262	140	2.13584	0.0701589
24w 1	77778	2854	90	3.66942	0.115714
24w 2	77912	3101	77	3.98013	0.0988294
24w 3	71335	3248	61	4.55316	0.085512
24w 4	76387	3605	86	4.71939	0.112585
24W-4	39793	1038	29	2.6085	0.0728771
24W-5	58913	1768	99	3.00104	0.168044
24W-6	45729	1433	28	3.13368	0.0612303
mean				3.50796	0.097925

## Sheet: fig 2b, 2c
BM CMP/GMP/MEP
db 8 weeks on chow	BMC	Lin-	CMP	MEP	GMP	CMP%	MEP%	GMP%
db 325	378618	10937	369	2479	2970	0.0974597	0.65475	0.784432
db 328	335070	8721	262	2060	2003	0.0781926	0.614797	0.597786
db 329	239843	6638	252	1410	1778	0.105069	0.587885	0.741318
db 330	337753	7793	266	1892	1756	0.0787558	0.560173	0.519907
db 332	343641	7740	228	1786	1807	0.0663483	0.519728	0.525839
db 480	85922	3344	40	415	509	0.0465539	0.482996	0.592398
db 481	94942	3663	55	455	535	0.0579301	0.47924	0.563502
db 482	85661	3287	38	446	484	0.0443609	0.520657	0.565018
db 483	88621	3119	56	491	570	0.0631904	0.554045	0.643188
db 484	92487	3324	61	387	648	0.0659552	0.418437	0.700639
db 485	87302	3293	53	319	631	0.0607088	0.365398	0.722778
db 486	79924	2912	62	381	458	0.0775737	0.476703	0.573044
db 487	85433	3925	40	365	539	0.0468203	0.427235	0.630904
db 488	75446	3090	64	375	492	0.0848289	0.497044	0.652122
db 489	74549	3121	72	428	452	0.0965808	0.574119	0.606313
db 8w1	83148	2919	36	468	369	0.0432963	0.562852	0.443787
db 8w2	81946	3987	34	677	562	0.0414907	0.826154	0.685817
db 8w3	80460	3799	51	740	550	0.0633855	0.919712	0.683569
db 8w4	82079	4199	53	748	746	0.0645719	0.911317	0.90888
db 8w5	75132	3287	52	584	511	0.0692115	0.777299	0.680136
db 8w6	80594	3583	61	666	474	0.075688	0.826364	0.588133
db 8w7	82120	3817	86	759	478	0.104725	0.924257	0.582075
mean						0.069668	0.61278	0.635981
db 24 weeks on chow	BMC	Lin-	CMP	MEP	GMP	CMP%	MEP%	GMP%
db 310	197258	6774	148	1556	1859	0.0750286	0.788815	0.942421
db 311	200643	6465	124	1554	1757	0.0618013	0.77451	0.875685
db 312	193012	4817	169	1466	1045	0.0875593	0.759538	0.541417
db 313	188453	3901	123	1112	1007	0.0652683	0.590068	0.534351
db 324	79254	3079	90	498	748	0.113559	0.628359	0.943801
db 326	82482	2729	51	834	377	0.0618317	1.01113	0.457069
db 327	79748	3055	86	583	647	0.10784	0.731053	0.811306
db 333	82203	2282	67	317	571	0.0815055	0.385631	0.694622
db 24w1	79298	4639	67	719	880	0.0844914	0.906706	1.10974
db 24w2	79098	4149	94	650	740	0.11884	0.821765	0.935548
db 24w3	77905	4191	75	684	751	0.0962711	0.877992	0.963995
db 24w4	78513	5101	83	807	914	0.105715	1.02786	1.16414
mean						0.0883092	0.775285	0.831174
						0.0130391	0.0147688	0.00152344

## Sheet: fig 2d-2f
spleen CMP/GMP/MEP
db 8w	total MNC	Lin-	cKit+Sca-1-	LSK	CMP	GMP	MEP	CMP%	GMP%	MEP%
8W-1	78878	8209	1876	26	14	101	930	0.0177489	0.128046	1.17904
8W-2	79290	8566	1622	47	20	69	793	0.0252239	0.0870223	1.00013
8W-3	78772	10356	1938	60	9	56	1289	0.0114254	0.0710913	1.63637
8W-4	83232	9475	1357	148	15	22	796	0.0180219	0.0264321	0.956363
8W-5	80862	9720	2179	46	10	70	1252	0.0123667	0.0865672	1.54832
8W-6	82213	12893	1793	71	9	48	1160	0.0109472	0.0583849	1.41097
							mean	0.0159557	0.0762573	1.28853
							SD	0.00551132	0.0338612	0.285997
							SEM	0.00224999	0.0138238	0.116758
db 24w	total MNC	Lin-	cKit+Sca-1-	LSK	CMP	GMP	MEP	CMP%	GMP%	MEP%
24W-1	33918	6222	1242	163	20	64	508	0.0589657	0.18869	1.49773
24W-2	78440	7090	1349	37	6	29	545	0.00764916	0.0369709	0.694799
24W-3	80222	5168	1001	60	6	5	713	0.00747925	0.0062327	0.888784
24W-4	73972	8306	1942	80	10	51	743	0.0135186	0.068945	1.00443
24W-5	79803	8890	1450	55	4	29	835	0.00501234	0.0363395	1.04633
							mean	0.018525	0.0674357	1.02641
							SD	0.0228221	0.0713195	0.296618
							SEM	0.0102064	0.031895	0.132652

## Sheet: fig 2h
db 8w on chow	CMP	Brdu+CMP	Brdu+CMP/CMP%	GMP	Brdu+GMP	Brdu+GMP/GMP%	MEP	Brdu+MEP	Brdu+MEP/MEP%
db 480	326	80	24.5399	559	134	23.9714	285	119	41.7544
db 481	244	89	36.4754	425	94	22.1176	215	94	43.7209
db 482	290	68	23.4483	512	58	11.3281	236	83	35.1695
db 483	274	100	36.4964	606	210	34.6535	280	154	55
db 484	320	117	36.5625	377	85	22.5464	242	99	40.9091
db 485	283	96	33.9223	429	152	35.4312	257	121	47.0817
db 486	171	89	52.0468	301	103	34.2193	183	97	53.0055
db 488	149	52	34.8993	255	102	40	155	76	49.0323
db 489	139	59	42.446	265	97	36.6038	137	55	40.146
db 8w 1	225	49	21.7778	229	55	24.0175	87	19	21.8391
db 8w 2	279	44	15.7706	273	45	16.4835	103	19	18.4466
db 8w 3	253	55	21.7391	173	32	18.4971	74	20	27.027
db 8w 4	251	80	31.8725	339	95	28.0236	135	51	37.7778
db 8w 5	86	29	33.7209	195	89	45.641	88	8	9.09091
db 8w 6	288	75	26.0417	260	105	40.3846	104	36	34.6154
db 8w 7	348	91	26.1494	277	79	28.5199	119	38	31.9328
db 8w 8	167	45	26.9461	331	133	40.1813	137	32	23.3577
db 8w 9	120	35	29.1667	372	158	42.4731	118	32	27.1186
db 8w 10	239	43	17.9916	338	110	32.5444	170	19	11.1765
db 8w 11	203	44	21.6749	326	126	38.6503	133	40	30.0752
db 8w 12	193	46	23.8342	268	72	26.8657	107	36	33.6449
db 8w 12	97	26	26.8041	1283	358	27.9034	104	30	28.8462
mean			29.2876			30.5026			33.6713
db 24w on chow	CMP	Brdu+CMP	Brdu+CMP/CMP%	GMP	Brdu+GMP	Brdu+GMP/GMP%	MEP	Brdu+MEP	Brdu+MEP/MEP%
db 324	233	92	39.485	350	171	48.8571	297	155	52.1886
db 333	225	84	37.3333	383	150	39.1645	284	120	42.2535
db 326	73	16	21.9178	623	234	37.5602	105	37	35.2381
db 327	211	80	37.9147	413	163	39.4673	220	86	39.0909
db 24w 1	308	60	19.4805	367	125	34.0599	116	32	27.5862
db 24w 2	343	93	27.1137	711	278	39.0999	89	27	30.3371
db 24w 3	330	65	19.697	350	115	32.8571	89	19	21.3483
db 24w 4	372	91	24.4624	470	163	34.6809	114	31	27.193
db 24w 5	285	71	24.9123	471	185	39.2781	192	43	22.3958
mean			28.0352			38.3361			33.0702

## Sheet: fig 3b
	non-parametric pvalue	Fold: DB-24w/DB-8w
F6P	0.025974	1.97728
G6P	0.132035	1.94558
fructose-1,6,-bisphosphate	0.0930736	1.83851
UDP-glucose	0.937229	1.10267
UDP	0.0649351	1.79929
erythrose-4-phosphate	0.0930736	2.33427
ribose-5-phosphate	0.025974	2.2627
sedoheptulose-7-phosphate	0.0151515	2.4175
AMP	0.24026	1.38135
ADP	1	1.03618
ATP	0.0930736	1.44692
GDP	0.818182	1.05388
GTP	0.0151515	2.38141
IMP	0.132035	1.61035
Citric acid	0.588745	1.20431
Isocitrate	0.937229	1.05708
Oxaloacetic acid	0.025974	2.154
Succinic acid	0.0411255	2.04898
citrate	0.0930736	0.712216
alpha-ketoglutarate	0.937229	0.973325
succinate	0.132035	1.6971
fumarate	0.309524	1.48114
malate	0.937229	1.25048
oxaloacetate	0.818182	1.05886
lactate	0.179654	1.4832
pyruvate	0.0649351	1.75117

## Sheet: fig 3c-3e
metabolites in GMP cells
fig 3c			fig 3d			fig 3e
inosine monophosphate			guanosine triphosphate			ribose-5-phosphate
8w	24w		8w	24w		8w	24w
1.59941	3.10382		0.0640005	0.208955		0.850093	2.57812
1.15466	2.33941		0.0412356	0.205837		0.738387	2.48313
2.60676	4.31019		0.0499485	0.321827		0.611052	3.15292
1.45185	1.7506		0.151778	0.137136		2.04383	1.24471
1.26099	1.79062		0.0825814	0.0885591		1.02042	0.924432
2.19041	2.58489		0.0752837	0.144631		1.01664	3.82741
1.22053	1.24178					1.54	1.55
1.1688	1.46082					1.43	1.47
1.72991	2.1958					1.6	1.53
1.48672	2.26084					1.57	1.61
	1.11465					1.78	1.44
	5.16348					1.59	1.63
	6.08031						1.71
							1.593
							5.079
							8.235
							2.585

[truncated: 18 more sheets: fig 3f-3h, fig 4a-4d, fig 4e-4g, fig 4i-4n, fig 5a, fig 5b-5e, fig 5f-5h, fig 5i-5k, fig 6a-6d, fig 6e-6i, fig 7, table 1, supplementary table 1, supple fig 1a, 1b, supple fig 1c-1e, supple fig 2, supple fig 3, supple fig 4]
